# Supplementary material for: Natural Infection of Omicron BA.5.2 in Patients Provides Broad Immune Responses Against SARS-CoV-2
Source: Microorganisms. 2025 Mar 26;13(4):746. doi: 10.3390/microorganisms13040746 (PMC12029644; doi:10.3390/microorganisms13040746)
Supplement: Supplementary file 1 [file microorganisms-13-00746-s001.zip]

Archive with 1 entries (1 files):
- microorganisms-3555736-supplementary.pdf
